# Supplementary material for: A laboratory comparison of the interactions between three plastic mulch types and 38 active substances found in pesticides
Source: PeerJ. 2020 Sep 21;8:e9876. doi: 10.7717/peerj.9876 (PMC7513747; doi:10.7717/peerj.9876)
Supplement: Supplemental Information 7 — Each sample has files to be opened with MassLynx and a description of the samples. [file peerj-08-9876-s007.zip]

Archive with 7,682 entries (7,553 files):
- LC-MS/
- LC-MS/Sample_list_LC.xlsx
- LC-MS/TQS2_180727_004.raw/
- LC-MS/TQS2_180727_004.raw/_extern.inf
- LC-MS/TQS2_180727_004.raw/_FUNC001.CMP
- LC-MS/TQS2_180727_004.raw/_FUNC001.DAT
- LC-MS/TQS2_180727_004.raw/_FUNC001.EE
- LC-MS/TQS2_180727_004.raw/_FUNC001.IDX
- LC-MS/TQS2_180727_004.raw/_FUNC001.STS
- LC-MS/TQS2_180727_004.raw/_FUNC002.CMP
- LC-MS/TQS2_180727_004.raw/_FUNC002.DAT
- LC-MS/TQS2_180727_004.raw/_FUNC002.EE
- LC-MS/TQS2_180727_004.raw/_FUNC002.IDX
- LC-MS/TQS2_180727_004.raw/_FUNC002.STS
- LC-MS/TQS2_180727_004.raw/_FUNC003.CMP
- LC-MS/TQS2_180727_004.raw/_FUNC003.DAT
- LC-MS/TQS2_180727_004.raw/_FUNC003.EE
- LC-MS/TQS2_180727_004.raw/_FUNC003.IDX
- LC-MS/TQS2_180727_004.raw/_FUNC003.STS
- LC-MS/TQS2_180727_004.raw/_FUNC004.CMP
- LC-MS/TQS2_180727_004.raw/_FUNC004.DAT
- LC-MS/TQS2_180727_004.raw/_FUNC004.EE
- LC-MS/TQS2_180727_004.raw/_FUNC004.IDX
- LC-MS/TQS2_180727_004.raw/_FUNC004.STS
- LC-MS/TQS2_180727_004.raw/_FUNC005.CMP
- LC-MS/TQS2_180727_004.raw/_FUNC005.DAT
- LC-MS/TQS2_180727_004.raw/_FUNC005.EE
- LC-MS/TQS2_180727_004.raw/_FUNC005.IDX
- LC-MS/TQS2_180727_004.raw/_FUNC005.STS
- LC-MS/TQS2_180727_004.raw/_FUNC006.CMP
- LC-MS/TQS2_180727_004.raw/_FUNC006.DAT
- LC-MS/TQS2_180727_004.raw/_FUNC006.EE
- LC-MS/TQS2_180727_004.raw/_FUNC006.IDX
- LC-MS/TQS2_180727_004.raw/_FUNC006.STS
- LC-MS/TQS2_180727_004.raw/_FUNC007.CMP
- LC-MS/TQS2_180727_004.raw/_FUNC007.DAT
- LC-MS/TQS2_180727_004.raw/_FUNC007.EE
- LC-MS/TQS2_180727_004.raw/_FUNC007.IDX
- LC-MS/TQS2_180727_004.raw/_FUNC007.STS
- LC-MS/TQS2_180727_004.raw/_FUNC008.CMP
- LC-MS/TQS2_180727_004.raw/_FUNC008.DAT
- LC-MS/TQS2_180727_004.raw/_FUNC008.EE
- LC-MS/TQS2_180727_004.raw/_FUNC008.IDX
- LC-MS/TQS2_180727_004.raw/_FUNC008.STS
- LC-MS/TQS2_180727_004.raw/_FUNC009.CMP
- LC-MS/TQS2_180727_004.raw/_FUNC009.DAT
- LC-MS/TQS2_180727_004.raw/_FUNC009.EE
- LC-MS/TQS2_180727_004.raw/_FUNC009.IDX
- LC-MS/TQS2_180727_004.raw/_FUNC009.STS
- LC-MS/TQS2_180727_004.raw/_FUNC010.CMP
- LC-MS/TQS2_180727_004.raw/_FUNC010.DAT
- LC-MS/TQS2_180727_004.raw/_FUNC010.EE
- LC-MS/TQS2_180727_004.raw/_FUNC010.IDX
- LC-MS/TQS2_180727_004.raw/_FUNC010.STS
- LC-MS/TQS2_180727_004.raw/_FUNC011.CMP
- LC-MS/TQS2_180727_004.raw/_FUNC011.DAT
- LC-MS/TQS2_180727_004.raw/_FUNC011.EE
- LC-MS/TQS2_180727_004.raw/_FUNC011.IDX
- LC-MS/TQS2_180727_004.raw/_FUNC011.STS
- LC-MS/TQS2_180727_004.raw/_FUNCTNS.INF
- LC-MS/TQS2_180727_004.raw/_HEADER.TXT
- LC-MS/TQS2_180727_004.raw/_INLET.INF
- LC-MS/TQS2_180727_005.raw/
- LC-MS/TQS2_180727_005.raw/_extern.inf
- LC-MS/TQS2_180727_005.raw/_FUNC001.CMP
- LC-MS/TQS2_180727_005.raw/_FUNC001.DAT
- LC-MS/TQS2_180727_005.raw/_FUNC001.EE
- LC-MS/TQS2_180727_005.raw/_FUNC001.IDX
- LC-MS/TQS2_180727_005.raw/_FUNC001.STS
- LC-MS/TQS2_180727_005.raw/_FUNC002.CMP
- LC-MS/TQS2_180727_005.raw/_FUNC002.DAT
- LC-MS/TQS2_180727_005.raw/_FUNC002.EE
- LC-MS/TQS2_180727_005.raw/_FUNC002.IDX
- LC-MS/TQS2_180727_005.raw/_FUNC002.STS
- LC-MS/TQS2_180727_005.raw/_FUNC003.CMP
- LC-MS/TQS2_180727_005.raw/_FUNC003.DAT
- LC-MS/TQS2_180727_005.raw/_FUNC003.EE
- LC-MS/TQS2_180727_005.raw/_FUNC003.IDX
- LC-MS/TQS2_180727_005.raw/_FUNC003.STS
- LC-MS/TQS2_180727_005.raw/_FUNC004.CMP
- LC-MS/TQS2_180727_005.raw/_FUNC004.DAT
- LC-MS/TQS2_180727_005.raw/_FUNC004.EE
- LC-MS/TQS2_180727_005.raw/_FUNC004.IDX
- LC-MS/TQS2_180727_005.raw/_FUNC004.STS
- LC-MS/TQS2_180727_005.raw/_FUNC005.CMP
- LC-MS/TQS2_180727_005.raw/_FUNC005.DAT
- LC-MS/TQS2_180727_005.raw/_FUNC005.EE
- LC-MS/TQS2_180727_005.raw/_FUNC005.IDX
- LC-MS/TQS2_180727_005.raw/_FUNC005.STS
- LC-MS/TQS2_180727_005.raw/_FUNC006.CMP
- LC-MS/TQS2_180727_005.raw/_FUNC006.DAT
- LC-MS/TQS2_180727_005.raw/_FUNC006.EE
- LC-MS/TQS2_180727_005.raw/_FUNC006.IDX
- LC-MS/TQS2_180727_005.raw/_FUNC006.STS
- LC-MS/TQS2_180727_005.raw/_FUNC007.CMP
- LC-MS/TQS2_180727_005.raw/_FUNC007.DAT
- LC-MS/TQS2_180727_005.raw/_FUNC007.EE
- LC-MS/TQS2_180727_005.raw/_FUNC007.IDX
- LC-MS/TQS2_180727_005.raw/_FUNC007.STS
- LC-MS/TQS2_180727_005.raw/_FUNC008.CMP
- LC-MS/TQS2_180727_005.raw/_FUNC008.DAT
- LC-MS/TQS2_180727_005.raw/_FUNC008.EE
- LC-MS/TQS2_180727_005.raw/_FUNC008.IDX
- LC-MS/TQS2_180727_005.raw/_FUNC008.STS
- LC-MS/TQS2_180727_005.raw/_FUNC009.CMP
- LC-MS/TQS2_180727_005.raw/_FUNC009.DAT
- LC-MS/TQS2_180727_005.raw/_FUNC009.EE
- LC-MS/TQS2_180727_005.raw/_FUNC009.IDX
- LC-MS/TQS2_180727_005.raw/_FUNC009.STS
- LC-MS/TQS2_180727_005.raw/_FUNC010.CMP
- LC-MS/TQS2_180727_005.raw/_FUNC010.DAT
- LC-MS/TQS2_180727_005.raw/_FUNC010.EE
- LC-MS/TQS2_180727_005.raw/_FUNC010.IDX
- LC-MS/TQS2_180727_005.raw/_FUNC010.STS
- LC-MS/TQS2_180727_005.raw/_FUNC011.CMP
- LC-MS/TQS2_180727_005.raw/_FUNC011.DAT
- LC-MS/TQS2_180727_005.raw/_FUNC011.EE
- LC-MS/TQS2_180727_005.raw/_FUNC011.IDX
- LC-MS/TQS2_180727_005.raw/_FUNC011.STS
- LC-MS/TQS2_180727_005.raw/_FUNCTNS.INF
- LC-MS/TQS2_180727_005.raw/_HEADER.TXT
- LC-MS/TQS2_180727_005.raw/_INLET.INF
- LC-MS/TQS2_180727_006.raw/
- LC-MS/TQS2_180727_006.raw/_extern.inf
- LC-MS/TQS2_180727_006.raw/_FUNC001.CMP
- LC-MS/TQS2_180727_006.raw/_FUNC001.DAT
- LC-MS/TQS2_180727_006.raw/_FUNC001.EE
- LC-MS/TQS2_180727_006.raw/_FUNC001.IDX
- LC-MS/TQS2_180727_006.raw/_FUNC001.STS
- LC-MS/TQS2_180727_006.raw/_FUNC002.CMP
- LC-MS/TQS2_180727_006.raw/_FUNC002.DAT
- LC-MS/TQS2_180727_006.raw/_FUNC002.EE
- LC-MS/TQS2_180727_006.raw/_FUNC002.IDX
- LC-MS/TQS2_180727_006.raw/_FUNC002.STS
- LC-MS/TQS2_180727_006.raw/_FUNC003.CMP
- LC-MS/TQS2_180727_006.raw/_FUNC003.DAT
- LC-MS/TQS2_180727_006.raw/_FUNC003.EE
- LC-MS/TQS2_180727_006.raw/_FUNC003.IDX
- LC-MS/TQS2_180727_006.raw/_FUNC003.STS
- LC-MS/TQS2_180727_006.raw/_FUNC004.CMP
- LC-MS/TQS2_180727_006.raw/_FUNC004.DAT
- LC-MS/TQS2_180727_006.raw/_FUNC004.EE
- LC-MS/TQS2_180727_006.raw/_FUNC004.IDX
- LC-MS/TQS2_180727_006.raw/_FUNC004.STS
- LC-MS/TQS2_180727_006.raw/_FUNC005.CMP
- LC-MS/TQS2_180727_006.raw/_FUNC005.DAT
- LC-MS/TQS2_180727_006.raw/_FUNC005.EE
- LC-MS/TQS2_180727_006.raw/_FUNC005.IDX
- LC-MS/TQS2_180727_006.raw/_FUNC005.STS
- LC-MS/TQS2_180727_006.raw/_FUNC006.CMP
- LC-MS/TQS2_180727_006.raw/_FUNC006.DAT
- LC-MS/TQS2_180727_006.raw/_FUNC006.EE
- LC-MS/TQS2_180727_006.raw/_FUNC006.IDX
- LC-MS/TQS2_180727_006.raw/_FUNC006.STS
- LC-MS/TQS2_180727_006.raw/_FUNC007.CMP
- LC-MS/TQS2_180727_006.raw/_FUNC007.DAT
- LC-MS/TQS2_180727_006.raw/_FUNC007.EE
- LC-MS/TQS2_180727_006.raw/_FUNC007.IDX
- LC-MS/TQS2_180727_006.raw/_FUNC007.STS
- LC-MS/TQS2_180727_006.raw/_FUNC008.CMP
- LC-MS/TQS2_180727_006.raw/_FUNC008.DAT
- LC-MS/TQS2_180727_006.raw/_FUNC008.EE
- LC-MS/TQS2_180727_006.raw/_FUNC008.IDX
- LC-MS/TQS2_180727_006.raw/_FUNC008.STS
- LC-MS/TQS2_180727_006.raw/_FUNC009.CMP
- LC-MS/TQS2_180727_006.raw/_FUNC009.DAT
- LC-MS/TQS2_180727_006.raw/_FUNC009.EE
- LC-MS/TQS2_180727_006.raw/_FUNC009.IDX
- LC-MS/TQS2_180727_006.raw/_FUNC009.STS
- LC-MS/TQS2_180727_006.raw/_FUNC010.CMP
- LC-MS/TQS2_180727_006.raw/_FUNC010.DAT
- LC-MS/TQS2_180727_006.raw/_FUNC010.EE
- LC-MS/TQS2_180727_006.raw/_FUNC010.IDX
- LC-MS/TQS2_180727_006.raw/_FUNC010.STS
- LC-MS/TQS2_180727_006.raw/_FUNC011.CMP
- LC-MS/TQS2_180727_006.raw/_FUNC011.DAT
- LC-MS/TQS2_180727_006.raw/_FUNC011.EE
- LC-MS/TQS2_180727_006.raw/_FUNC011.IDX
- LC-MS/TQS2_180727_006.raw/_FUNC011.STS
- LC-MS/TQS2_180727_006.raw/_FUNCTNS.INF
- LC-MS/TQS2_180727_006.raw/_HEADER.TXT
- LC-MS/TQS2_180727_006.raw/_INLET.INF
- LC-MS/TQS2_180727_007.raw/
- LC-MS/TQS2_180727_007.raw/_extern.inf
- LC-MS/TQS2_180727_007.raw/_FUNC001.CMP
- LC-MS/TQS2_180727_007.raw/_FUNC001.DAT
- LC-MS/TQS2_180727_007.raw/_FUNC001.EE
- LC-MS/TQS2_180727_007.raw/_FUNC001.IDX
- LC-MS/TQS2_180727_007.raw/_FUNC001.STS
- LC-MS/TQS2_180727_007.raw/_FUNC002.CMP
- LC-MS/TQS2_180727_007.raw/_FUNC002.DAT
- LC-MS/TQS2_180727_007.raw/_FUNC002.EE
- LC-MS/TQS2_180727_007.raw/_FUNC002.IDX
- LC-MS/TQS2_180727_007.raw/_FUNC002.STS
- LC-MS/TQS2_180727_007.raw/_FUNC003.CMP
- LC-MS/TQS2_180727_007.raw/_FUNC003.DAT
- LC-MS/TQS2_180727_007.raw/_FUNC003.EE
- LC-MS/TQS2_180727_007.raw/_FUNC003.IDX
- LC-MS/TQS2_180727_007.raw/_FUNC003.STS
- LC-MS/TQS2_180727_007.raw/_FUNC004.CMP
- LC-MS/TQS2_180727_007.raw/_FUNC004.DAT
- LC-MS/TQS2_180727_007.raw/_FUNC004.EE
- LC-MS/TQS2_180727_007.raw/_FUNC004.IDX
- LC-MS/TQS2_180727_007.raw/_FUNC004.STS
- LC-MS/TQS2_180727_007.raw/_FUNC005.CMP
- LC-MS/TQS2_180727_007.raw/_FUNC005.DAT
- LC-MS/TQS2_180727_007.raw/_FUNC005.EE
- LC-MS/TQS2_180727_007.raw/_FUNC005.IDX
- LC-MS/TQS2_180727_007.raw/_FUNC005.STS
- LC-MS/TQS2_180727_007.raw/_FUNC006.CMP
- LC-MS/TQS2_180727_007.raw/_FUNC006.DAT
- LC-MS/TQS2_180727_007.raw/_FUNC006.EE
- LC-MS/TQS2_180727_007.raw/_FUNC006.IDX
- LC-MS/TQS2_180727_007.raw/_FUNC006.STS
- LC-MS/TQS2_180727_007.raw/_FUNC007.CMP
- LC-MS/TQS2_180727_007.raw/_FUNC007.DAT
- LC-MS/TQS2_180727_007.raw/_FUNC007.EE
- LC-MS/TQS2_180727_007.raw/_FUNC007.IDX
- LC-MS/TQS2_180727_007.raw/_FUNC007.STS
- LC-MS/TQS2_180727_007.raw/_FUNC008.CMP
- LC-MS/TQS2_180727_007.raw/_FUNC008.DAT
- LC-MS/TQS2_180727_007.raw/_FUNC008.EE
- LC-MS/TQS2_180727_007.raw/_FUNC008.IDX
- LC-MS/TQS2_180727_007.raw/_FUNC008.STS
- LC-MS/TQS2_180727_007.raw/_FUNC009.CMP
- LC-MS/TQS2_180727_007.raw/_FUNC009.DAT
- LC-MS/TQS2_180727_007.raw/_FUNC009.EE
- LC-MS/TQS2_180727_007.raw/_FUNC009.IDX
- LC-MS/TQS2_180727_007.raw/_FUNC009.STS
- LC-MS/TQS2_180727_007.raw/_FUNC010.CMP
- LC-MS/TQS2_180727_007.raw/_FUNC010.DAT
- LC-MS/TQS2_180727_007.raw/_FUNC010.EE
- LC-MS/TQS2_180727_007.raw/_FUNC010.IDX
- LC-MS/TQS2_180727_007.raw/_FUNC010.STS
- LC-MS/TQS2_180727_007.raw/_FUNC011.CMP
- LC-MS/TQS2_180727_007.raw/_FUNC011.DAT
- LC-MS/TQS2_180727_007.raw/_FUNC011.EE
- LC-MS/TQS2_180727_007.raw/_FUNC011.IDX
- LC-MS/TQS2_180727_007.raw/_FUNC011.STS
- LC-MS/TQS2_180727_007.raw/_FUNCTNS.INF
- LC-MS/TQS2_180727_007.raw/_HEADER.TXT
- LC-MS/TQS2_180727_007.raw/_INLET.INF
- LC-MS/TQS2_180727_008.raw/
- LC-MS/TQS2_180727_008.raw/_extern.inf
- LC-MS/TQS2_180727_008.raw/_FUNC001.CMP
- LC-MS/TQS2_180727_008.raw/_FUNC001.DAT
- LC-MS/TQS2_180727_008.raw/_FUNC001.EE
- LC-MS/TQS2_180727_008.raw/_FUNC001.IDX
- LC-MS/TQS2_180727_008.raw/_FUNC001.STS
- LC-MS/TQS2_180727_008.raw/_FUNC002.CMP
- LC-MS/TQS2_180727_008.raw/_FUNC002.DAT
- LC-MS/TQS2_180727_008.raw/_FUNC002.EE
- LC-MS/TQS2_180727_008.raw/_FUNC002.IDX
- LC-MS/TQS2_180727_008.raw/_FUNC002.STS
- LC-MS/TQS2_180727_008.raw/_FUNC003.CMP
- LC-MS/TQS2_180727_008.raw/_FUNC003.DAT
- LC-MS/TQS2_180727_008.raw/_FUNC003.EE
- LC-MS/TQS2_180727_008.raw/_FUNC003.IDX
- LC-MS/TQS2_180727_008.raw/_FUNC003.STS
- LC-MS/TQS2_180727_008.raw/_FUNC004.CMP
- LC-MS/TQS2_180727_008.raw/_FUNC004.DAT
- LC-MS/TQS2_180727_008.raw/_FUNC004.EE
- LC-MS/TQS2_180727_008.raw/_FUNC004.IDX
- LC-MS/TQS2_180727_008.raw/_FUNC004.STS
- LC-MS/TQS2_180727_008.raw/_FUNC005.CMP
- LC-MS/TQS2_180727_008.raw/_FUNC005.DAT
- LC-MS/TQS2_180727_008.raw/_FUNC005.EE
- LC-MS/TQS2_180727_008.raw/_FUNC005.IDX
- LC-MS/TQS2_180727_008.raw/_FUNC005.STS
- LC-MS/TQS2_180727_008.raw/_FUNC006.CMP
- LC-MS/TQS2_180727_008.raw/_FUNC006.DAT
- LC-MS/TQS2_180727_008.raw/_FUNC006.EE
- LC-MS/TQS2_180727_008.raw/_FUNC006.IDX
- LC-MS/TQS2_180727_008.raw/_FUNC006.STS
- LC-MS/TQS2_180727_008.raw/_FUNC007.CMP
- LC-MS/TQS2_180727_008.raw/_FUNC007.DAT
- LC-MS/TQS2_180727_008.raw/_FUNC007.EE
- LC-MS/TQS2_180727_008.raw/_FUNC007.IDX
- LC-MS/TQS2_180727_008.raw/_FUNC007.STS
- LC-MS/TQS2_180727_008.raw/_FUNC008.CMP
- LC-MS/TQS2_180727_008.raw/_FUNC008.DAT
- LC-MS/TQS2_180727_008.raw/_FUNC008.EE
- LC-MS/TQS2_180727_008.raw/_FUNC008.IDX
- LC-MS/TQS2_180727_008.raw/_FUNC008.STS
- LC-MS/TQS2_180727_008.raw/_FUNC009.CMP
- LC-MS/TQS2_180727_008.raw/_FUNC009.DAT
- LC-MS/TQS2_180727_008.raw/_FUNC009.EE
- LC-MS/TQS2_180727_008.raw/_FUNC009.IDX
- LC-MS/TQS2_180727_008.raw/_FUNC009.STS
- LC-MS/TQS2_180727_008.raw/_FUNC010.CMP
- LC-MS/TQS2_180727_008.raw/_FUNC010.DAT
- LC-MS/TQS2_180727_008.raw/_FUNC010.EE
- LC-MS/TQS2_180727_008.raw/_FUNC010.IDX
- LC-MS/TQS2_180727_008.raw/_FUNC010.STS
- LC-MS/TQS2_180727_008.raw/_FUNC011.CMP
- LC-MS/TQS2_180727_008.raw/_FUNC011.DAT
- LC-MS/TQS2_180727_008.raw/_FUNC011.EE
- LC-MS/TQS2_180727_008.raw/_FUNC011.IDX
- LC-MS/TQS2_180727_008.raw/_FUNC011.STS
- LC-MS/TQS2_180727_008.raw/_FUNCTNS.INF
[truncated: 7,382 more entries]
