# Supplementary material for: A laboratory comparison of the interactions between three plastic mulch types and 38 active substances found in pesticides
Source: PeerJ. 2020 Sep 21;8:e9876. doi: 10.7717/peerj.9876 (PMC7513747; doi:10.7717/peerj.9876)
Supplement: Supplemental Information 7 — Each sample has files to be opened with MassLynx and a description of the samples. [file peerj-08-9876-s007.zip › LC-MS/Sample_list_LC.xlsx]

## Sheet: Sheet1
File_Name	Sample_Text	Description
TQS2_180727_004	Cal 0	Calibration, Standards solution 0 ng/ml
TQS2_180727_005	Cal 0.125	Calibration, Standards solution 0.125 ng/ml
TQS2_180727_006	Cal 0.25	Calibration, Standards solution 0.25 ng/ml
TQS2_180727_007	Cal 0.5	Calibration, Standards solution 0.5 ng/ml
TQS2_180727_008	Cal 1	Calibration, Standards solution 1 ng/ml
TQS2_180727_009	Cal 2.5	Calibration, Standards solution 2.5 ng/ml
TQS2_180727_010	Cal 5	Calibration, Standards solution 5 ng/ml
TQS2_180727_011	Cal 10	Calibration, Standards solution 10 ng/ml
TQS2_180727_012	Cal 25	Calibration, Standards solution 25 ng/ml
TQS2_180727_013	blank chemical III	Extraction blank
TQS2_180727_014	mq H2O	Milli-Q ultrapure water
TQS2_180727_104	Cal 5, Std P III	Calibration, Standards solution 5 ng/ml
TQS2_180727_105	LDPE_P a	Pesticides extract from LDPE plastic in incubation solution
TQS2_180727_106	LDPE_P b	Pesticides extract from LDPE plastic in incubation solution
TQS2_180727_107	PAC_P a	Pesticides extract from PAC plastic in incubation solution
TQS2_180727_108	PAC_P b	Pesticides extract from PAC plastic in incubation solution
TQS2_180727_109	Bio_P a	Pesticides extract from Bio plastic in incubation solution
TQS2_180727_110	Bio_P b	Pesticides extract from Bio plastic in incubation solution
TQS2_180727_111	LDPE_W a	Pesticides extract from LDPE incubated in water
TQS2_180727_112	LDPE_W b	Pesticides extract from LDPE incubated in water
TQS2_180727_113	PAC_W a	Pesticides extract from PAC incubated in water
TQS2_180727_114	PAC_W b	Pesticides extract from PAC incubated in water
TQS2_180727_115	Cal 5, Std P III	Calibration, Standards solution 5 ng/ml
TQS2_180727_116	Bio_W a	Pesticides extract from Bio incubated in water
TQS2_180727_117	Bio_W b	Pesticides extract from Bio incubated in water
TQS2_180727_118	Std mix P a	Pesticides extract from incubation solution without plastic
TQS2_180727_119	Std mix P b	Pesticides extract from incubation solution without plastic
TQS2_180727_120	LDPE_P a Mix	Pesticides extract from incubation solution with LDPE plastic
TQS2_180727_121	LDPE_P b Mix	Pesticides extract from incubation solution with LDPE plastic
TQS2_180727_122	PAC_P a Mix	Pesticides extract from incubation solution with PAC plastic
TQS2_180727_123	PAC_P b Mix	Pesticides extract from incubation solution with PAC plastic
TQS2_180727_124	Bio_P a Mix	Pesticides extract from incubation solution with Bio plastic
TQS2_180727_125	Bio_P b Mix	Pesticides extract from incubation solution with Bio plastic
TQS2_180727_126	Cal 5, Std P III	Calibration, Standards solution 5 ng/ml
TQS2_180727_127	Water a	incubated water without plastic
TQS2_180727_128	Water b	incubated water without plastic
TQS2_180727_129	LDPE_P a Water	Pesticides extract from incubated water with LDPE
TQS2_180727_130	LDPE_P b Water	Pesticides extract from incubated water with LDPE
TQS2_180727_131	PAC_P a Water	Pesticides extract from incubated water with PAC
TQS2_180727_132	PAC_P b Water	Pesticides extract from incubated water with PAC
TQS2_180727_133	Bio_P a Water	Pesticides extract from incubated water with Bio
TQS2_180727_134	Bio_P b Water	Pesticides extract from incubated water with Bio
TQS2_180727_135	Cal 5, Std P III	Calibration, Standards solution 5 ng/ml
TQS2_180806_011	Cal 0	Calibration, Standards solution 0 ng/ml
TQS2_180806_012	Cal 0.125	Calibration, Standards solution 0.125 ng/ml
TQS2_180806_013	Cal 0.25	Calibration, Standards solution 0.25 ng/ml
TQS2_180806_014	Cal 0.5	Calibration, Standards solution 0.5 ng/ml
TQS2_180806_015	Cal 1	Calibration, Standards solution 1 ng/ml
TQS2_180806_016	Cal 2.5	Calibration, Standards solution 2.5 ng/ml
TQS2_180806_017	Cal 5	Calibration, Standards solution 5 ng/ml
TQS2_180806_018	Cal 10	Calibration, Standards solution 10 ng/ml
TQS2_180806_019	Cal 25	Calibration, Standards solution 25 ng/ml
TQS2_180806_020	mq H2O	Milli-Q ultrapure water
TQS2_180806_021	Cal 5, Std P III	Calibration, Standards solution 5 ng/ml
TQS2_180806_022	LDPE_P a/10	Pesticides extract from LDPE plastic diluted 10 times
TQS2_180806_023	LDPE_P b/10	Pesticides extract from LDPE plastic diluted 10 times
TQS2_180806_024	PAC_P a/10	Pesticides extract from PAC plastic diluted 10 times
TQS2_180806_025	PAC_P b/10	Pesticides extract from PAC plastic diluted 10 times
TQS2_180806_026	Bio_P a/10	Pesticides extract from Bio plastic diluted 10 times
TQS2_180806_027	Bio_P b/10	Pesticides extract from Bio plastic diluted 10 times
TQS2_180806_028	LDPE_P a/100	Pesticides extract from LDPE plastic diluted 100 times
TQS2_180806_029	LDPE_P b/100	Pesticides extract from LDPE plastic diluted 100 times
TQS2_180806_030	Cal 5, Std P III	Calibration, Standards solution 5 ng/ml
TQS2_180806_031	PAC_P a/100	Pesticides extract from PAC plastic diluted 100 times
TQS2_180806_032	PAC_P b/100	Pesticides extract from PAC plastic diluted 100 times
TQS2_180806_033	Bio_P a/100	Pesticides extract from Bio plastic diluted 100 times
TQS2_180806_034	Bio_P b/100	Pesticides extract from Bio plastic diluted 100 times
TQS2_180806_035	LDPE_P a/1000	Pesticides extract from LDPE plastic diluted 1000 times
TQS2_180806_036	LDPE_P b/1000	Pesticides extract from LDPE plastic diluted 1000 times
TQS2_180806_037	PAC_P a/1000	Pesticides extract from PAC plastic diluted 1000 times
TQS2_180806_038	PAC_P b/1000	Pesticides extract from PAC plastic diluted 1000 times
TQS2_180806_039	Bio_P a/1000	Pesticides extract from Bio plastic diluted 1000 times
TQS2_180806_040	Bio_P b/1000	Pesticides extract from Bio plastic diluted 1000 times
TQS2_180806_041	Cal 5, Std P III	Calibration, Standards solution 5 ng/ml
TQS2_180806_042	Std mix P a / 100	Pesticides extract from incubation solution without plastic diluted 100 times
TQS2_180806_043	Std mix P b / 100	Pesticides extract from incubation solution without plastic diluted 100 times
TQS2_180806_044	LDPE_P a Mix / 10	Pesticides extract from incubation solution with LDPE plastic diluted 10 times
TQS2_180806_045	LDPE_P b Mix / 10	Pesticides extract from incubation solution with LDPE plastic diluted 10 times
TQS2_180806_046	PAC_P a Mix / 10	Pesticides extract from incubation solution with PAC plastic diluted 10 times
TQS2_180806_047	PAC_P b Mix / 10	Pesticides extract from incubation solution with PAC plastic diluted 10 times
TQS2_180806_048	Bio_P a Mix / 10	Pesticides extract from incubation solution with Bio plastic diluted 10 times
TQS2_180806_049	Bio_P b Mix / 10	Pesticides extract from incubation solution with Bio plastic diluted 10 times
TQS2_180806_050	Bio_P A	Pesticides extract from Bio plastic in incubation solution
TQS2_180806_051	Bio_P B	Pesticides extract from Bio plastic in incubation solution
TQS2_180806_052	Cal 5, Std P III	Calibration, Standards solution 5 ng/ml
TSQ2_180810_10	mq H2O	Milli-Q ultrapure water
TSQ2_180810_11	Cal 0	Calibration, Standards solution 0 ng/ml
TSQ2_180810_12	Cal 0.125	Calibration, Standards solution 0.125 ng/ml
TSQ2_180810_13	Cal 0.25	Calibration, Standards solution 0.25 ng/ml
TSQ2_180810_14	Cal 0.5	Calibration, Standards solution 0.5 ng/ml
TSQ2_180810_15	Cal 1	Calibration, Standards solution 1 ng/ml
TSQ2_180810_16	Cal 2.5	Calibration, Standards solution 2.5 ng/ml
TSQ2_180810_17	Cal 5	Calibration, Standards solution 5 ng/ml
TSQ2_180810_18	Cal 10	Calibration, Standards solution 10 ng/ml
TSQ2_180810_19	Cal 25	Calibration, Standards solution 25 ng/ml
TSQ2_180810_20	mq H2O	Milli-Q ultrapure water
TSQ2_180810_21	Std M 5ng/mL	Standards solution with soil blank extract 5ng/mL
TSQ2_180810_22	QC 0	Quality control extraction procedure, Standards solution 0 ng/g soil before extraction
TSQ2_180810_23	QC 0.5	Quality control extraction procedure, Standards solution 0.5 ng/g soil before extraction
TSQ2_180810_24	QC 1	Quality control extraction procedure, Standards solution 1 ng/g soil before extraction
TSQ2_180810_25	QC 2.5	Quality control extraction procedure, Standards solution 2.5 ng/g soil before extraction
TSQ2_180810_26	QC 5	Quality control extraction procedure, Standards solution 5 ng/g soil before extraction
TSQ2_180810_27	QC 10	Quality control extraction procedure, Standards solution 10 ng/g soil before extraction
TSQ2_180810_28	Std M 5ng/mL	Standards solution with soil blank extract 5ng/mL
TSQ2_180810_83	Std M 5ng/mL	Standards solution with soil blank extract 5ng/mL
TSQ2_180810_84	Cal 5, Std P III	Calibration, Standards solution 5 ng/ml
TSQ2_180810_85	LDPE_P a Mix / 10	Pesticides extract from incubation solution with LDPE plastic diluted 10 times
TSQ2_180810_86	LDPE_P b Mix / 10	Pesticides extract from incubation solution with LDPE plastic diluted 10 times
TSQ2_180810_87	PAC_P a Mix / 10	Pesticides extract from incubation solution with PAC plastic diluted 10 times
TSQ2_180810_88	PAC_P b Mix / 10	Pesticides extract from incubation solution with PAC plastic diluted 10 times
TSQ2_180810_89	Bio_P a Mix / 10	Pesticides extract from incubation solution with Bio plastic diluted 10 times
TSQ2_180810_90	Bio_P b Mix / 10	Pesticides extract from incubation solution with Bio plastic diluted 10 times
TSQ2_180810_91	LDPE_P a Mix / 100	Pesticides extract from incubation solution with LDPE plastic diluted 100 times
TSQ2_180810_92	LDPE_P b Mix / 100	Pesticides extract from incubation solution with LDPE plastic diluted 100 times
TSQ2_180810_93	PAC_P a Mix / 100	Pesticides extract from incubation solution with PAC plastic diluted 100 times
TSQ2_180810_94	PAC_P b Mix / 100	Pesticides extract from incubation solution with PAC plastic diluted 100 times
TSQ2_180810_95	Cal 5, Std P III	Calibration, Standards solution 5 ng/ml
TSQ2_180810_96	Bio_P a Mix / 100	Pesticides extract from incubation solution with Bio plastic diluted 100 times
TSQ2_180810_97	Bio_P b Mix / 100	Pesticides extract from incubation solution with Bio plastic diluted 100 times
TSQ2_180810_98	LDPE_P a/10000	Pesticides extract from incubation solution with LDPE plastic diluted 10000 times
TSQ2_180810_99	LDPE_P b/10000	Pesticides extract from incubation solution with LDPE plastic diluted 10000 times
TSQ2_180810_100	PAC_P a/10000	Pesticides extract from incubation solution with PAC plastic diluted 10000 times
TSQ2_180810_101	PAC_P b/10000	Pesticides extract from incubation solution with PAC plastic diluted 10000 times
TSQ2_180810_102	Bio_P a/10000	Pesticides extract from incubation solution with Bio plastic diluted 10000 times
TSQ2_180810_103	Bio_P b/10000	Pesticides extract from incubation solution with Bio plastic diluted 10000 times
TSQ2_180810_104	Bio_P a Mix	Pesticides extract from incubation solution with Bio plastic
TSQ2_180810_105	Bio_P b Mix	Pesticides extract from incubation solution with Bio plastic
TSQ2_180810_106	Cal 5, Std P III	Calibration, Standards solution 5 ng/ml
