# Supplementary material for: A laboratory comparison of the interactions between three plastic mulch types and 38 active substances found in pesticides
Source: PeerJ. 2020 Sep 21;8:e9876. doi: 10.7717/peerj.9876 (PMC7513747; doi:10.7717/peerj.9876)
Supplement: Supplemental Information 7 — Each sample has files to be opened with MassLynx and a description of the samples. [file peerj-08-9876-s007.zip › LC-MS/TQS2_180727_004.raw/_INLET.INF]

ACE Experimental Record


Inlet Method File: c:\masslynx\default.pro\acqudb\sop_a1079_pos

---------------------   Run method parameters   ----------------

-- PUMP --

Waters Acquity SDS
 Run Time: 14.00 min
 Comment:  
 Solvent Selection A: A1 
 Solvent Selection B: B1 
 Low Pressure Limit: 4.000 bar
 High Pressure Limit: 1034.200 bar
 Solvent Name A: Mobile fase A 
 Solvent Name B: Mobile fase B 
 Switch 1: No Change 
 Switch 2: No Change 
 Switch 3: No Change 
 Seal Wash: 2.0 min
 Chart Out 1: System Pressure 
 Chart Out 2: %B 
 System Pressure Data Channel: No 
 Flow Rate Data Channel: No 
 %A Data Channel: No 
 %B Data Channel: No 
 Primary A Pressure Data Channel: No 
 Accumulator A Pressure Data Channel: No 
 Primary B Pressure Data Channel: No 
 Accumulator B Pressure Data Channel: No 
 Degasser Pressure Data Channel: No 
 [Gradient Table]
  Time(min) Flow Rate %A %B Curve 
 1. Initial 0.400 100.0 0.0 Initial 
 2. 1.00 0.400 100.0 0.0 6 
 3. 2.50 0.400 55.0 45.0 6 
 4. 8.50 0.400 0.0 100.0 6 
 5. 11.50 0.400 0.0 100.0 6 
 6. 12.00 0.400 100.0 0.0 6 
 7. 14.00 0.400 100.0 0.0 6 
 Run Events: Yes 
 Gradient Start (Relative to Injection): 0 uL
 Participate in pre-analysis: No 

-- END PUMP --

-- DETECTOR -- 

Waters Acquity CM

 Target Column Temperature: 45.0 C
 Temperature Alarm Band: Off 
 Shutdown All Columns: No 
 Column Valve Position: Column 1 
 Equilibration Time: 0.1 min
 External Valve 1: No Change 
 External Valve 2: No Change 
 External Valve 3: No Change 
 Comment:  
 Column Temperature Data Channel: No 
 Preheater Temperature Data Channel: No 


-- END DETECTOR -- 

-- AUTOSAMPLER --

Waters ACQUITY FTN AutoSampler 
 Run Time: 14.00 min
 Comment:  
 Load Ahead: Disabled 
 Loop Offline: Automatic min
 Wash Solvent Name: 90% acetonitril in water 
 Pre-Inject Wash Time: 6.0 sec
 Post-Inject Wash Time: 12.0 sec
 Purge Solvent Name: Water 
 Dilution: Enabled 
 Dilution Volume: 0 uL
 Delay Time: 0 min
 Dilution Needle Placement: 2.0 mm
 Target Column Temperature: 50.0 C
 Column Temperature Alarm Band: Disabled 
 Target Sample Temperature: 10.0 C
 Sample Temperature Alarm Band: Disabled 
 Syringe Draw Rate: Automatic 
 Needle Placement: 2.5 mm
 Pre-Aspirate Air Gap: Automatic 
 Post-Aspirate Air Gap: Automatic 
 Column Temperature Data Channel: No 
 Room Temperature Data Channel: No 
 Sample Temperature Data Channel: No 
 Sample Organizer Temperature Data Channel: No 
 Sample Pressure Data Channel: No 
 Preheater Temperature Data Channel: No 
 Seal Force Data Channel: No 
 No Injection Mode Enabled: No 
 Run Events: No 


Sample Run Injection Parameter

Injection Volume (ul)   -   5.00
-- END AUTOSAMPLER --

----------------------------  oOo  -----------------------------


End of experimental record.


------------------- Waters Acquity SDS Postrun Report  ---------------


 IcsVersion: 1.50.1521 

 FirmwareVersion: 1.50.247 (Jun 28 2011) 

 Checksum: 0x3acbd4a5 

 SerialNumber: K12BUR794M 

 Minimum System Pressure: 85.0 

 Maximum System Pressure: 175.1 

 Average System Pressure: 135.5 

 Minimum Degasser Pressure: 0.0 

 Maximum Degasser Pressure: 0.0 

 Average Degasser Pressure: 0.0 


----------------------------  oOo  -----------------------------


------------------- Waters ACQUITY FTN Postrun Report  ---------------


 Software Version: 1.50.1481 

 Firmware Version: 1.50.317 (Jul 11 2011) 

 Checksum: 0x3e83519d 

 Serial Number: E12USM335G 

 Sample Syringe Size: 100.0 

 Extension Loop Size: 0.0 

 Needle Size: 15.0 

 Minimum Sample Temperature: 0.0 

 Maximum Sample Temperature: 0.0 

 Average Sample Temperature: 0.0 

 Minimum Column Temperature: 0.0 

 Maximum Column Temperature: 0.0 

 Average Column Temperature: 0.0 


----------------------------  oOo  -----------------------------


------------------- Waters Acquity CM Postrun Report  ---------------


 Software Version: 1.50.1678 

 Firmware Version: 1.51.107 (Aug 03 2011) 

 Checksum: 0x19b50b4d 

 Serial Number: K15CMP467G 

 Valve Position: 1 

 Minimum Column Temperature: 44.9 

 Maximum Column Temperature: 50.1 

 Average Column Temperature: 0.0 


----------------------------  oOo  -----------------------------
