# Supplementary material for: A laboratory comparison of the interactions between three plastic mulch types and 38 active substances found in pesticides
Source: PeerJ. 2020 Sep 21;8:e9876. doi: 10.7717/peerj.9876 (PMC7513747; doi:10.7717/peerj.9876)
Supplement: Supplemental Information 7 — Each sample has files to be opened with MassLynx and a description of the samples. [file peerj-08-9876-s007.zip › LC-MS/TQS2_180727_005.raw/_HEADER.TXT]

$$ Version: 01.00
$$ Acquired Name: TQS2_180727_005
$$ Acquired Date: 27-Jul-2018
$$ Acquired Time: 09:26:30
$$ Job Code: TQS2_180727_nicolas
$$ Task Code: 
$$ User Name: 
$$ Instrument: XEVO-TQS#WAA902
$$ Conditions: 
$$ Laboratory Name: 
$$ Sample Description: Cal 0.125
$$ Solvent Delay: 0.0000
$$ Submitter: 
$$ SampleID: 
$$ Bottle Number: 1:3
$$ Plate Desc: 01TL,XY,SD,1: 6,2: 8,3:140.0,4:140.0,5:  0.0,6:  0.0,7:O,8:O,9:1280.0,10:860.0,11:320.0,12:120.0,13:150.0,14: 83.0
$$ Cal MS1 Static: 5.699858957247798e-1,9.960704584006219e-1,9.907180938527361e-6,-9.946931641774842e-9,3.380894644316942e-12,T0
$$ Cal MS2 Static: 7.002463891516381e-1,9.943598686799557e-1,1.477180116362516e-5,-1.496255423870234e-8,5.125908626416554e-12,T0
$$ Associated Datafile: 
$$ Cal MS1 Static Params: 130,1225,0.00,5.00,3.0,15.0,0.4,Naics2_Eric,STATMS1
$$ Cal MS1 Dynamic Params: 50,1250,10.0000,-1.00,3.0,15.0,0.4,Naics2_Eric,SCNMS1
$$ Cal MS1 Fast Params: 50,1250,1.0000,-1.00,3.0,15.0,0.4,Naics2_Eric,FASTMS1
$$ Cal MS2 Static Params: 130,1225,0.00,5.00,3.0,15.0,0.8,Naics2_Eric,STATMS2
$$ Cal MS2 Dynamic Params: 50,1250,10.0000,-1.00,3.0,15.0,0.8,Naics2_Eric,SCNMS2
$$ Cal MS2 Fast Params: 50,1250,1.0000,-1.00,3.0,15.0,0.8,Naics2_Eric,FASTMS2
$$ Cal Time: 14:54
$$ Cal Date: 05/22/18
$$ Analog Channel 1 Offset: 0.000
$$ Analog Channel 2 Offset: 0.000
$$ Analog Channel 3 Offset: 0.000
$$ Analog Channel 4 Offset: 0.000
$$ Mux Stream: 0
$$ Cal Temperature: 0.0000000
$$ Inlet Method: C:\MassLynx\DEFAULT.PRO\ACQUDB\SOP_A1079_POS
$$ Inlet Prerun Method: 
$$ Inlet Postrun Method: 
$$ Inlet Switch Method: 
$$ HPLC Method: 
$$ MS Method: C:\MassLynx\DEFAULT.PRO\ACQUDB\180716_pest_nicolas.EXP
$$ Tune Method: C:\MassLynx\Default.pro\Acqudb\SOP_A1079_AID.IPR
$$ FractionLynx Method: 
$$ Spare1: 
$$ Spare2: 
$$ Spare3: 
$$ Spare4: 
$$ Spare5: 
$$ Reinjections: 0
$$ PIC MRM Function:  
$$ PIC Scan Function: 0,0
$$ ScanWave Func List: 
$$ Calibration File: C:\MassLynx\Default.pro\Acqudb\20180522.cal
$$ Cal Function 1: 0.000000000000000e0,1.000000000000000e0,T0
$$ Cal Function 2: 0.000000000000000e0,1.000000000000000e0,T0
$$ Cal Function 3: 0.000000000000000e0,1.000000000000000e0,T0
$$ Cal Function 4: 0.000000000000000e0,1.000000000000000e0,T0
$$ Cal Function 5: 0.000000000000000e0,1.000000000000000e0,T0
$$ Cal Function 6: 0.000000000000000e0,1.000000000000000e0,T0
$$ Cal Function 7: 0.000000000000000e0,1.000000000000000e0,T0
$$ Cal Function 8: 0.000000000000000e0,1.000000000000000e0,T0
$$ Cal Function 9: 0.000000000000000e0,1.000000000000000e0,T0
$$ Cal Function 10: 0.000000000000000e0,1.000000000000000e0,T0
$$ Cal Function 11: 0.000000000000000e0,1.000000000000000e0,T0
$$ Cal StdDev Function 1: 0.000000000000000e0
$$ Cal StdDev Function 2: 0.000000000000000e0
$$ Cal StdDev Function 3: 0.000000000000000e0
$$ Cal StdDev Function 4: 0.000000000000000e0
$$ Cal StdDev Function 5: 0.000000000000000e0
$$ Cal StdDev Function 6: 0.000000000000000e0
$$ Cal StdDev Function 7: 0.000000000000000e0
$$ Cal StdDev Function 8: 0.000000000000000e0
$$ Cal StdDev Function 9: 0.000000000000000e0
$$ Cal StdDev Function 10: 0.000000000000000e0
$$ Cal StdDev Function 11: 0.000000000000000e0
$$ Cal CoVar 1: 0.000000000000000e0,0.000000000000000e0,0.000000000000000e0
$$ Cal CoVar 2: 0.000000000000000e0,0.000000000000000e0,0.000000000000000e0
$$ Cal CoVar 3: 0.000000000000000e0,0.000000000000000e0,0.000000000000000e0
$$ Cal CoVar 4: 0.000000000000000e0,0.000000000000000e0,0.000000000000000e0
$$ Cal CoVar 5: 0.000000000000000e0,0.000000000000000e0,0.000000000000000e0
$$ Cal CoVar 6: 0.000000000000000e0,0.000000000000000e0,0.000000000000000e0
$$ Cal CoVar 7: 0.000000000000000e0,0.000000000000000e0,0.000000000000000e0
$$ Cal CoVar 8: 0.000000000000000e0,0.000000000000000e0,0.000000000000000e0
$$ Cal CoVar 9: 0.000000000000000e0,0.000000000000000e0,0.000000000000000e0
$$ Cal CoVar 10: 0.000000000000000e0,0.000000000000000e0,0.000000000000000e0
$$ Cal CoVar 11: 0.000000000000000e0,0.000000000000000e0,0.000000000000000e0
