# Supplementary material for: A laboratory comparison of the interactions between three plastic mulch types and 38 active substances found in pesticides
Source: PeerJ. 2020 Sep 21;8:e9876. doi: 10.7717/peerj.9876 (PMC7513747; doi:10.7717/peerj.9876)
Supplement: Supplemental Information 7 — Each sample has files to be opened with MassLynx and a description of the samples. [file peerj-08-9876-s007.zip › LC-MS/TQS2_180727_007.raw/_extern.inf]

Parameters for C:\MassLynx\DEFAULT.PRO\ACQUDB\180716_pest_nicolas.EXP

Data Processing:
SIR / MRM Chromatogram Spike Removal	ON
SIR / MRM Smoothing		OFF
Smoothing window size (scans)	3
Number of smooths		2


Prescan Statistics:
Initial Average Intensity	25.0599
Initial Average Std Dev		1.2903
Bunch Zero Level		0.4234
Bunch Std Dev			0.0443
Bunch Threshold			0.3542
Spike Removal Std Dev		1.1272


Method Events:
Initial Stop Flow:	No Change
Initial Switch 2:	No Change
Initial Switch 3:	No Change
Initial Switch 4:	No Change
Initial Infusion:	No Change
Initial Flow State:	LC
Initial Flow Rate:	5
Initial Reservoir:	No Action
API Probe Delay Temp:	20
Initial Refill:		No Action
Timed Events Enabled
Event	Time(Sec)	Name		Action


Source Information:
Type - ESI
Status - Option Connector Disconnected

ScanWave Optimisation File:
C:\Waters Service\WAA902\WAA902_NegScanWaveOpt_05jul13.opt :ES-

Ion Count Threshold:	1.0000
Ion Count Threshold (adjusted for gain):	1.0000

Instrument Parameters - Function 1:
Parameter File - C:\MassLynx\Default.pro\Acqudb\SOP_A1079_AID.IPR
Polarity	ES+
Calibration	Static 2
Capillary (kV)	3.00	3.08
Cone (V)	40.00	96.24
Source Offset (V)	50.0
Source Temperature (°C)	150	150
Desolvation Temperature (°C)	450	450
Cone Gas Flow (L/Hr)	150	151
Desolvation Gas Flow (L/Hr)	800	796
Collision Gas Flow (mL/Min)	0.16	0.15
Nebuliser Gas Flow (Bar)	7.00	6.46
LM 1 Resolution	2.8
HM 1 Resolution	14.5
Ion Energy 1	1.0
MS Mode Collision Energy	2.00
MSMS Mode Collision Energy	2.00
MS Mode Entrance	1.00
MS Mode Exit	1.00
Gas On MS Mode Entrance	1.00
Gas On MS Mode Exit	1.00
Gas On MSMS Mode Entrance	1.00
Gas On MSMS Mode Exit	1.00
Gas Off MS Mode Entrance	30.00
Gas Off MS Mode Exit	30.00
Gas Off MSMS Mode Entrance	30.00
Gas Off MSMS Mode Exit	30.00
ScanWave MS Mode Entrance	1.00
ScanWave MS Mode Exit	1.00
ScanWave MSMS Mode Entrance	1.00
ScanWave MSMS Mode Exit	1.00
LM 2 Resolution	3.0
HM 2 Resolution	15.0
Ion Energy 2	1.0
Gain	1.00
Multiplier	531.14
Active Reservoir	Wash

Instrument Parameters - Function 2:
Parameter File - C:\MassLynx\Default.pro\Acqudb\SOP_A1079_AID.IPR
Polarity	ES+
Calibration	Static 2
Capillary (kV)	3.00	3.08
Cone (V)	40.00	96.24
Source Offset (V)	50.0
Source Temperature (°C)	150	150
Desolvation Temperature (°C)	450	450
Cone Gas Flow (L/Hr)	150	151
Desolvation Gas Flow (L/Hr)	800	796
Collision Gas Flow (mL/Min)	0.16	0.15
Nebuliser Gas Flow (Bar)	7.00	6.46
LM 1 Resolution	2.8
HM 1 Resolution	14.5
Ion Energy 1	1.0
MS Mode Collision Energy	2.00
MSMS Mode Collision Energy	2.00
MS Mode Entrance	1.00
MS Mode Exit	1.00
Gas On MS Mode Entrance	1.00
Gas On MS Mode Exit	1.00
Gas On MSMS Mode Entrance	1.00
Gas On MSMS Mode Exit	1.00
Gas Off MS Mode Entrance	30.00
Gas Off MS Mode Exit	30.00
Gas Off MSMS Mode Entrance	30.00
Gas Off MSMS Mode Exit	30.00
ScanWave MS Mode Entrance	1.00
ScanWave MS Mode Exit	1.00
ScanWave MSMS Mode Entrance	1.00
ScanWave MSMS Mode Exit	1.00
LM 2 Resolution	3.0
HM 2 Resolution	15.0
Ion Energy 2	1.0
Gain	1.00
Multiplier	531.14
Active Reservoir	Wash

Instrument Parameters - Function 3:
Parameter File - C:\MassLynx\Default.pro\Acqudb\SOP_A1079_AID.IPR
Polarity	ES+
Calibration	Static 2
Capillary (kV)	3.00	3.08
Cone (V)	40.00	96.24
Source Offset (V)	50.0
Source Temperature (°C)	150	150
Desolvation Temperature (°C)	450	450
Cone Gas Flow (L/Hr)	150	151
Desolvation Gas Flow (L/Hr)	800	796
Collision Gas Flow (mL/Min)	0.16	0.15
Nebuliser Gas Flow (Bar)	7.00	6.46
LM 1 Resolution	2.8
HM 1 Resolution	14.5
Ion Energy 1	1.0
MS Mode Collision Energy	2.00
MSMS Mode Collision Energy	2.00
MS Mode Entrance	1.00
MS Mode Exit	1.00
Gas On MS Mode Entrance	1.00
Gas On MS Mode Exit	1.00
Gas On MSMS Mode Entrance	1.00
Gas On MSMS Mode Exit	1.00
Gas Off MS Mode Entrance	30.00
Gas Off MS Mode Exit	30.00
Gas Off MSMS Mode Entrance	30.00
Gas Off MSMS Mode Exit	30.00
ScanWave MS Mode Entrance	1.00
ScanWave MS Mode Exit	1.00
ScanWave MSMS Mode Entrance	1.00
ScanWave MSMS Mode Exit	1.00
LM 2 Resolution	3.0
HM 2 Resolution	15.0
Ion Energy 2	1.0
Gain	1.00
Multiplier	531.14
Active Reservoir	Wash

Instrument Parameters - Function 4:
Parameter File - C:\MassLynx\Default.pro\Acqudb\SOP_A1079_AID.IPR
Polarity	ES+
Calibration	Static 2
Capillary (kV)	3.00	3.08
Cone (V)	40.00	96.24
Source Offset (V)	50.0
Source Temperature (°C)	150	150
Desolvation Temperature (°C)	450	450
Cone Gas Flow (L/Hr)	150	151
Desolvation Gas Flow (L/Hr)	800	796
Collision Gas Flow (mL/Min)	0.16	0.15
Nebuliser Gas Flow (Bar)	7.00	6.46
LM 1 Resolution	2.8
HM 1 Resolution	14.5
Ion Energy 1	1.0
MS Mode Collision Energy	2.00
MSMS Mode Collision Energy	2.00
MS Mode Entrance	1.00
MS Mode Exit	1.00
Gas On MS Mode Entrance	1.00
Gas On MS Mode Exit	1.00
Gas On MSMS Mode Entrance	1.00
Gas On MSMS Mode Exit	1.00
Gas Off MS Mode Entrance	30.00
Gas Off MS Mode Exit	30.00
Gas Off MSMS Mode Entrance	30.00
Gas Off MSMS Mode Exit	30.00
ScanWave MS Mode Entrance	1.00
ScanWave MS Mode Exit	1.00
ScanWave MSMS Mode Entrance	1.00
ScanWave MSMS Mode Exit	1.00
LM 2 Resolution	3.0
HM 2 Resolution	15.0
Ion Energy 2	1.0
Gain	1.00
Multiplier	531.14
Active Reservoir	Wash

Instrument Parameters - Function 5:
Parameter File - C:\MassLynx\Default.pro\Acqudb\SOP_A1079_AID.IPR
Polarity	ES+
Calibration	Static 2
Capillary (kV)	3.00	3.08
Cone (V)	40.00	96.24
Source Offset (V)	50.0
Source Temperature (°C)	150	150
Desolvation Temperature (°C)	450	450
Cone Gas Flow (L/Hr)	150	151
Desolvation Gas Flow (L/Hr)	800	796
Collision Gas Flow (mL/Min)	0.16	0.15
Nebuliser Gas Flow (Bar)	7.00	6.46
LM 1 Resolution	2.8
HM 1 Resolution	14.5
Ion Energy 1	1.0
MS Mode Collision Energy	2.00
MSMS Mode Collision Energy	2.00
MS Mode Entrance	1.00
MS Mode Exit	1.00
Gas On MS Mode Entrance	1.00
Gas On MS Mode Exit	1.00
Gas On MSMS Mode Entrance	1.00
Gas On MSMS Mode Exit	1.00
Gas Off MS Mode Entrance	30.00
Gas Off MS Mode Exit	30.00
Gas Off MSMS Mode Entrance	30.00
Gas Off MSMS Mode Exit	30.00
ScanWave MS Mode Entrance	1.00
ScanWave MS Mode Exit	1.00
ScanWave MSMS Mode Entrance	1.00
ScanWave MSMS Mode Exit	1.00
LM 2 Resolution	3.0
HM 2 Resolution	15.0
Ion Energy 2	1.0
Gain	1.00
Multiplier	531.14
Active Reservoir	Wash

Instrument Parameters - Function 6:
Parameter File - C:\MassLynx\Default.pro\Acqudb\SOP_A1079_AID.IPR
Polarity	ES+
Calibration	Static 2
Capillary (kV)	3.00	3.08
Cone (V)	40.00	96.24
Source Offset (V)	50.0
Source Temperature (°C)	150	150
Desolvation Temperature (°C)	450	450
Cone Gas Flow (L/Hr)	150	151
Desolvation Gas Flow (L/Hr)	800	796
Collision Gas Flow (mL/Min)	0.16	0.15
Nebuliser Gas Flow (Bar)	7.00	6.46
LM 1 Resolution	2.8
HM 1 Resolution	14.5
Ion Energy 1	1.0
MS Mode Collision Energy	2.00
MSMS Mode Collision Energy	2.00
MS Mode Entrance	1.00
MS Mode Exit	1.00
Gas On MS Mode Entrance	1.00
Gas On MS Mode Exit	1.00
Gas On MSMS Mode Entrance	1.00
Gas On MSMS Mode Exit	1.00
Gas Off MS Mode Entrance	30.00
Gas Off MS Mode Exit	30.00
Gas Off MSMS Mode Entrance	30.00
Gas Off MSMS Mode Exit	30.00
ScanWave MS Mode Entrance	1.00
ScanWave MS Mode Exit	1.00
ScanWave MSMS Mode Entrance	1.00
ScanWave MSMS Mode Exit	1.00
LM 2 Resolution	3.0
HM 2 Resolution	15.0
Ion Energy 2	1.0
Gain	1.00
Multiplier	531.14
Active Reservoir	Wash

Instrument Parameters - Function 7:
Parameter File - C:\MassLynx\Default.pro\Acqudb\SOP_A1079_AID.IPR
Polarity	ES+
Calibration	Static 2
Capillary (kV)	3.00	3.08
Cone (V)	40.00	96.24
Source Offset (V)	50.0
Source Temperature (°C)	150	150
Desolvation Temperature (°C)	450	450
Cone Gas Flow (L/Hr)	150	151
Desolvation Gas Flow (L/Hr)	800	796
Collision Gas Flow (mL/Min)	0.16	0.15
Nebuliser Gas Flow (Bar)	7.00	6.46
LM 1 Resolution	2.8
HM 1 Resolution	14.5
Ion Energy 1	1.0
MS Mode Collision Energy	2.00
MSMS Mode Collision Energy	2.00
MS Mode Entrance	1.00
MS Mode Exit	1.00
Gas On MS Mode Entrance	1.00
Gas On MS Mode Exit	1.00
Gas On MSMS Mode Entrance	1.00
Gas On MSMS Mode Exit	1.00
Gas Off MS Mode Entrance	30.00
Gas Off MS Mode Exit	30.00
Gas Off MSMS Mode Entrance	30.00
Gas Off MSMS Mode Exit	30.00
ScanWave MS Mode Entrance	1.00
ScanWave MS Mode Exit	1.00
ScanWave MSMS Mode Entrance	1.00
ScanWave MSMS Mode Exit	1.00
LM 2 Resolution	3.0
HM 2 Resolution	15.0
Ion Energy 2	1.0
Gain	1.00
Multiplier	531.14
Active Reservoir	Wash

Instrument Parameters - Function 8:
Parameter File - C:\MassLynx\Default.pro\Acqudb\SOP_A1079_AID.IPR
Polarity	ES+
Calibration	Static 2
Capillary (kV)	3.00	3.08
Cone (V)	40.00	96.24
Source Offset (V)	50.0
Source Temperature (°C)	150	150
Desolvation Temperature (°C)	450	450
Cone Gas Flow (L/Hr)	150	151
Desolvation Gas Flow (L/Hr)	800	796
Collision Gas Flow (mL/Min)	0.16	0.15
Nebuliser Gas Flow (Bar)	7.00	6.46
LM 1 Resolution	2.8
HM 1 Resolution	14.5
Ion Energy 1	1.0
MS Mode Collision Energy	2.00
MSMS Mode Collision Energy	2.00
MS Mode Entrance	1.00
MS Mode Exit	1.00
Gas On MS Mode Entrance	1.00
Gas On MS Mode Exit	1.00
Gas On MSMS Mode Entrance	1.00
Gas On MSMS Mode Exit	1.00
Gas Off MS Mode Entrance	30.00
Gas Off MS Mode Exit	30.00
Gas Off MSMS Mode Entrance	30.00
Gas Off MSMS Mode Exit	30.00
ScanWave MS Mode Entrance	1.00
ScanWave MS Mode Exit	1.00
ScanWave MSMS Mode Entrance	1.00
ScanWave MSMS Mode Exit	1.00
LM 2 Resolution	3.0
HM 2 Resolution	15.0
Ion Energy 2	1.0
Gain	1.00
Multiplier	531.14
Active Reservoir	Wash

Instrument Parameters - Function 9:
Parameter File - C:\MassLynx\Default.pro\Acqudb\SOP_A1079_AID.IPR
Polarity	ES+
Calibration	Static 2
Capillary (kV)	3.00	3.08
Cone (V)	40.00	96.24
Source Offset (V)	50.0
Source Temperature (°C)	150	150
Desolvation Temperature (°C)	450	450
Cone Gas Flow (L/Hr)	150	151
Desolvation Gas Flow (L/Hr)	800	796
Collision Gas Flow (mL/Min)	0.16	0.15
Nebuliser Gas Flow (Bar)	7.00	6.46
LM 1 Resolution	2.8
HM 1 Resolution	14.5
Ion Energy 1	1.0
MS Mode Collision Energy	2.00
MSMS Mode Collision Energy	2.00
MS Mode Entrance	1.00
MS Mode Exit	1.00
Gas On MS Mode Entrance	1.00
Gas On MS Mode Exit	1.00
Gas On MSMS Mode Entrance	1.00
Gas On MSMS Mode Exit	1.00
Gas Off MS Mode Entrance	30.00
Gas Off MS Mode Exit	30.00
Gas Off MSMS Mode Entrance	30.00
Gas Off MSMS Mode Exit	30.00
ScanWave MS Mode Entrance	1.00
ScanWave MS Mode Exit	1.00
ScanWave MSMS Mode Entrance	1.00
ScanWave MSMS Mode Exit	1.00
LM 2 Resolution	3.0
HM 2 Resolution	15.0
Ion Energy 2	1.0
Gain	1.00
Multiplier	531.14
Active Reservoir	Wash

Instrument Parameters - Function 10:
Parameter File - C:\MassLynx\Default.pro\Acqudb\SOP_A1079_AID.IPR
Polarity	ES+
Calibration	Static 2
Capillary (kV)	3.00	3.08
Cone (V)	40.00	96.24
Source Offset (V)	50.0
Source Temperature (°C)	150	150
Desolvation Temperature (°C)	450	450
Cone Gas Flow (L/Hr)	150	151
Desolvation Gas Flow (L/Hr)	800	796
Collision Gas Flow (mL/Min)	0.16	0.15
Nebuliser Gas Flow (Bar)	7.00	6.46
LM 1 Resolution	2.8
HM 1 Resolution	14.5
Ion Energy 1	1.0
MS Mode Collision Energy	2.00
MSMS Mode Collision Energy	2.00
MS Mode Entrance	1.00
MS Mode Exit	1.00
Gas On MS Mode Entrance	1.00
Gas On MS Mode Exit	1.00
Gas On MSMS Mode Entrance	1.00
Gas On MSMS Mode Exit	1.00
Gas Off MS Mode Entrance	30.00
Gas Off MS Mode Exit	30.00
Gas Off MSMS Mode Entrance	30.00
Gas Off MSMS Mode Exit	30.00
ScanWave MS Mode Entrance	1.00
ScanWave MS Mode Exit	1.00
ScanWave MSMS Mode Entrance	1.00
ScanWave MSMS Mode Exit	1.00
LM 2 Resolution	3.0
HM 2 Resolution	15.0
Ion Energy 2	1.0
Gain	1.00
Multiplier	531.14
Active Reservoir	Wash

Instrument Parameters - Function 11:
Parameter File - C:\MassLynx\Default.pro\Acqudb\SOP_A1079_AID.IPR
Polarity	ES-
Calibration	Static 2
Capillary (kV)	3.00	3.08
Cone (V)	50.00	96.24
Source Offset (V)	50.0
Source Temperature (°C)	150	150
Desolvation Temperature (°C)	450	450
Cone Gas Flow (L/Hr)	150	151
Desolvation Gas Flow (L/Hr)	800	796
Collision Gas Flow (mL/Min)	0.16	0.15
Nebuliser Gas Flow (Bar)	7.00	6.46
LM 1 Resolution	2.8
HM 1 Resolution	14.5
Ion Energy 1	1.9
MS Mode Collision Energy	2.00
MSMS Mode Collision Energy	2.00
MS Mode Entrance	1.00
MS Mode Exit	1.00
Gas On MS Mode Entrance	1.00
Gas On MS Mode Exit	1.00
Gas On MSMS Mode Entrance	1.00
Gas On MSMS Mode Exit	1.00
Gas Off MS Mode Entrance	30.00
Gas Off MS Mode Exit	30.00
Gas Off MSMS Mode Entrance	30.00
Gas Off MSMS Mode Exit	30.00
ScanWave MS Mode Entrance	1.00
ScanWave MS Mode Exit	1.00
ScanWave MSMS Mode Entrance	1.00
ScanWave MSMS Mode Exit	1.00
LM 2 Resolution	3.0
HM 2 Resolution	15.0
Ion Energy 2	1.3
Gain	1.00
Multiplier	531.14
Active Reservoir	Wash


Engineers Settings:
MS1 Low Mass Position      	670
MS1 High Mass Position     	285
MS1 Low Mass Resolution    	216
MS1 High Mass Resolution   	1590
MS1 Resolution Linearity   	536
MS1 High Mass DC Balance   	-0.18
MS1 DC Polarity            	Negative
MS2 Low Mass Position      	670
MS2 High Mass Position     	281
MS2 Low Mass Resolution    	220
MS2 High Mass Resolution   	1597
MS2 Resolution Linearity   	532
MS2 High Mass DC Balance   	0.14
MS2 DC Polarity            	Positive


Inter-scan delays:
Automatic Mode
MS Inter-scan delay (secs)                   	0.003
Polarity/Mode switch Inter-scan delay (secs) 	0.020
Enhanced Inter-scan delay (secs)             	0.020
Inter-channel delay - See Tables
MS 1 Delay Table:
         R     delay
<=-1800.000     0.006
<=-1500.000     0.005
<=-1000.000     0.004
<=1000.000     0.003
<=1500.000     0.004
<=1800.000     0.005
> 1800.000     0.006
RF 2 Delay Table:
         R     delay
<=-150.000     0.006
<= -75.000     0.005
<= -10.000     0.004
<=  10.000     0.003
<=  20.000     0.004
<=  40.000     0.005
<=  70.000     0.006
<= 100.000     0.007
<= 150.000     0.008
<= 200.000     0.009
<= 250.000     0.010
<= 275.000     0.011
>  275.000     0.012
