# Supplementary material for: A laboratory comparison of the interactions between three plastic mulch types and 38 active substances found in pesticides
Source: PeerJ. 2020 Sep 21;8:e9876. doi: 10.7717/peerj.9876 (PMC7513747; doi:10.7717/peerj.9876)
Supplement: Supplemental Information 8 — 5000 ng of each active substance were initially added. LDPE, Low density polyethylene plastic mulch PAC, Pro-oxidant additive containing plastic mulch Bio, Biodegradable plastic mulch. [file peerj-08-9876-s008.xlsx]

## Sheet: Plastic_ad
Extract_Type	Sample_text	Sample_descrption	Ametoctradin	Azadirachtin	Azoxystrobin	Boscalid	Chlorantraniliprole	Chlorpyrifos	Clorimuron-ethyl	Cyflufenamid	Cyfluthrin	Cyhalothrin	Cymoxanil	Cypermethrin	Deltamethrin	Difenoconazole	Dimethomorph	Emamectin	Fenhexamid	Flonicamid	Fluazinam	Flufenoxuron	Fluopicolide	Imidacloprid	Indoxacarb	Kresoxim-methyl	Linuron	Metalaxyl	Metrafenone	Metribuzin	Oxyfluorfen	Pendimethalin	Pirimicarb	Propamocarb	Propyzamide	Pyraclostrobin	Spinosyn-A	Spinosyn-D	Spirotetramat	Thiacloprid
Plastic	LDPE_P a	Pesticides extract from LDPE plastic in incubation solution	401.396	0	19.5524	285.823	2.8345	4038.42	0	2203.94	4171.9	2731.27	0	5179.23	4018	1341.25	14.6037	841.398	23.5745	0	530.173	2623.47	175.115	0	0	738.305	171.716	0	2491.22	0	4521.73	5308.16	5.31116	14.4281	179.237	1900.41	468.426	653.49	0	0
Plastic	LDPE_P b	Pesticides extract from LDPE plastic in incubation solution	441.237	0	22.1076	301.539	2.52234	4200.93	0	2342.89	3944.44	2760.51	0	1804.44	4028.55	1421.89	17.5078	906.106	26.6289	0	687.677	2859.42	186.614	0	0	1098.76	190.514	0	2641.6	0	4452.17	4999.48	5.69316	16.8699	187.556	2010.55	497.308	683.068	0	0
Plastic	PAC_P a	Pesticides extract from PAC plastic in incubation solution	360.632	0	21.0131	218.918	0	3862.65	0	1957.23	3941.83	2783.44	0	1968.07	3940.23	1055.74	15.3624	217.052	50.5905	0	774.927	3111.36	133.369	0	0	232.638	128.531	0	2426.36	0	4335.65	4552.53	4.49423	0	141.639	1698.97	489.892	762.624	0	0
Plastic	PAC_P b	Pesticides extract from PAC plastic in incubation solution	327.457	0	20.0067	196.77	0	3609.81	0	1726.99	2979.08	2078.2	0	3621.08	3331.57	899.572	14.708	202.851	25.3383	0	287.53	2802.29	119.948	0	0	174.128	115.663	0	2232.41	0	4004.17	4309.4	4.0455	0	125.423	1492.54	586.367	815.628	0	0
Plastic	Bio_P a	Pesticides extract from Bio plastic in incubation solution	3357.48	0	2601.62	3739.36	992.357	4449.55	2.5228	4880.03	4886.27	3899.84	0	2187.79	4946.8	4972.08	955.895	3431.76	927.003	0	3345.01	5023.19	3009.31	9.66113	4291.98	2140.34	2351.32	0	4643.7	64.5062	4748.65	4929.07	15.6148	13.1458	2429.49	5011.79	3361.66	3713.52	13.2639	50.573
Plastic	Bio_P b	Pesticides extract from Bio plastic in incubation solution	4778.24	0	2316.3	3481.68	851.139	4281.24	2.59569	4551.03	5277.12	3894.95	0	5014.32	4877.94	4639.47	826.93	3245.75	837.059	0	3181.11	5004.6	2621.59	7.86055	4052.73	1665.54	1958.23	0	4508.71	0	4666.76	4536.09	12.8286	14.0044	2061.52	4923.84	3351.74	3749.68	7.12457	39.3415
Incubation solution	LDPE_Mix a	Pesticides extract from incubation solution with LDPE plastic	3100.83	0	4131.55	4214.93	1560.68	0	0	1374.95	0	0	0	0	0	2417.82	4506.3	934.813	4322.42	4142.25	0	0	4434.12	4513.02	0	288.122	4770.41	4441.2	1967.89	4758.06	0	141.84	4689.12	5937	4392.15	2423.42	1763.11	1055.61	0	4629.72
Incubation solution	LDPE_Mix b	Pesticides extract from incubation solution with LDPE plastic	2996.65	0	4176.2	4241.81	1334.79	0	0	1494.71	0	0	0	0	0	2371.41	4597.27	1034.92	4393.02	4083.43	0	0	4489.94	4416.8	0	257.624	4884.16	4450.66	1945.83	4770.97	0	139.47	4632.34	4776.4	4448.46	1629.9	1826.63	1099.87	0	4540.68
Incubation solution	PAC _Mix a	Pesticides extract from incubation solution with PAC plastic	3198.28	0	4256.61	4327.46	2267.21	0	0	1623.36	0	0	0	0	0	2864.63	4529.02	2325.11	4294.18	4512.52	0	0	4501.79	4645.36	0	740.77	4938.45	4533.07	2058.03	4967.74	340.746	0	4669.26	6005	4573.48	1770.6	1427.63	1978.48	0	4630.77
Incubation solution	PAC_Mix b	Pesticides extract from incubation solution with PAC plastic	3319.07	0	4183.81	4469.45	1019.52	0	0	1398.28	0	0	0	0	0	2986.94	4613.22	1921.87	4370.66	4180.73	0	0	4522.76	4548.85	0	726.324	4965.76	4451.19	1876.65	0	0	0	4808.11	6043	4596.77	1477.16	2261.03	1597.48	0	4789.11
Incubation solution	Bio_Mix a	Pesticides extract from incubation solution with Bio plastic	2065.6	0	2038.31	1225.31	2559.88	0	6783.02	0	0	0	0	0	0	338.841	3654.04	252.865	3784.01	4840.96	0	0	1728.44	4873.13	0	0	2434.51	4702.46	205.353	5124.24	0	0	4747.69	5120.06	2313.26	0	759.688	390.402	0	4535.66
Incubation solution	Bio_Mix b	Pesticides extract from incubation solution with Bio plastic	2424.3	0	2394.96	1492.84	2630.21	0	6849.6	0	0	0	0	0	0	434.291	3756.42	324.088	4078.35	4939.37	0	0	2045.08	4939.69	0	0	2848.79	4694.15	261.246	4920.8	0	0	4910.17	5423.07	2657.55	0	903.011	480.409	0	4675.2
Incubation solution	St_Mix a	Pesticides extract from incubation solution without plastic	3815.23	0	4167.56	4461.77	3538.39	1132.74	6352.27	2319.26	735.709	0	369.68	209.805	0	3022.36	4471.47	1153.15	4363.6	4762.53	343.155	332.294	4458.19	4868.6	290.864	1080.27	4969.01	4583.69	2554.19	5006.45	755.689	1157.69	4665.98	4777.76	4648.27	2466.63	1504.17	904.771	203.025	4792.44
Incubation solution	St_Mix b	Pesticides extract from incubation solution without plastic	3690.53	0	4127.82	4399.97	3748.7	1107.07	6783.99	2214.6	551.446	0	351.781	163.766	0	2874.46	4404.8	1310.05	4504.41	4623.24	386.045	274.238	4346.58	4579.53	435.693	923.077	4843.67	4660.54	2472.13	4812.9	695.874	1062.82	4630.56	3918.27	4557.18	2346.71	1751.4	1150.99	603.946	4592.08
